# Supplementary material for: Procr-expressing progenitor cells are responsible for murine ovulatory rupture repair of ovarian surface epithelium
Source: Nat Commun. 2019 Oct 31;10:4966. doi: 10.1038/s41467-019-12935-7 (PMC6823351; doi:10.1038/s41467-019-12935-7)
Supplement: Supplementary file 4 — Source Data [file 41467_2019_12935_MOESM4_ESM.xlsx]

## Sheet: Figure 1c
Figure 1c
		Procr+ cells percentage based on in situ
	Data 1	0.1105
	Data 2	0.0878
	Data 3	0.11006
	Data 4	0.1075

## Sheet: Figure 2f
Rupture site	Non-R.S.
16	6
4	1
11	2
5	3
5	8
4	8
22	3
15	3
2	6
8	2
6	8
4	3
6	2
13	1
4	4
5	1
6	1
2	3
16	3
2	2
6	1
4	2
6	3
2	2
17	1
37	1
4	1
11	2
11	5
6	1
4	2
9	2
27	4
7	5
4	4
4	1
8	6
7	2
10	8
8	1
19	1
4	6
13	1
9	2
5	2
6	6
6	3
3	1
5	2
1	1
2	5
6	2
7	1
3	8
6	2
6	2
5	2
2	1
7	3
5	11
5	1
7	8
7	5
8	2
2	3
10	6
	1
	1
	4
	2
	1
	2
	8
	1
	1
	2
	2
	2
	2
	3
	3
	2
	7
	2
	2
	1
	1
	8
	2
	8
	4
	2
	7
	1
	2
	1
	2
	13
	3
	10
	7
	1
	7
	2
	2
	2
	2
	9
	1
	2
	4
	2
	2
	1
	2
	6
	2
	1
	2
	3
	2
	6
	1
	2
	1
	1
	5
	10
	1
	3
	1
	1
	3
	4
	2
	2
	13
	2
	6
	1
	2
	2
	4
	1
	1
	1
	3
	7
	6
	6
	10
	4
	4
	1
	1
	2
	5
	2
	1
	1
	20
	2
	2
	4
	2
	1
	4
	3
	3
	7
	2
	3

## Sheet: Figure 2i
C.L.	Non-C.L.
9	2
13	8
8	1
23	1
22	1
6	3
7	1
12	2
3	21
12	4
19	1
6	1
21	1
6	1
4	1
5	12
7	1
19	13
6	2
25	19
16	9
6	1
16	1
6	1
10	1
6	1
6	1
20	1
19	4
17	3
3	1
20	1
6	2
13	1
10	1
4	5
9	1
8	2
5	2
6	29
4	1
13	2
16	2
65	2
8	1
4	23
5	3
10	2
5	2
8	5
16	1
4	2
4	7
10	1
64	3
4	3
14	4
26	1
16	2
8	3
6	1
3	2
19	3
9	6
49	1
21	3
7	1
9	2
5	3
8	1
100	21
28	1
	12
	3
	2
	2
	2
	2
	6
	3
	1
	15
	6
	2
	1
	1
	1
	1
	1
	2
	1
	11
	1
	5
	1
	1
	5
	3
	1
	2
	2
	11
	4
	2
	1
	2
	1
	1
	1
	1
	6
	3
	1
	1
	4
	1
	2
	3
	2
	1
	2
	1
	8
	9
	2
	2
	4
	1
	1
	14
	10
	1
	5
	9
	2
	2
	13
	6
	4
	3
	2
	9
	6
	13
	1
	2
	3
	8
	2
	1
	2
	4
	2
	4
	3
	4
	5
	2
	14
	9
	4
	2
	8
	1
	2
	1
	1
	1
	2
	1
	5
	4
	2
	8
	10
	2
	2
	4
	1
	2
	1
	1
	1
	2
	1
	2
	3
	3
	4
	21
	2
	11
	2
	1
	2
	1
	4
	1
	1
	1
	1
	4
	3
	3
	4
	2
	1

## Sheet: Figure 2j
4d pi(P.F.)	4.5d pi(R.S.)	7d pi(C.L.)
4	16	9
3	4	13
3	11	16
4	5	8
3	5	23
4	4	22
4	22	6
5	15	7
3	6	12
4	8	3
3	6	12
2	4	19
3	6	6
2	13	21
3	4	6
4	5	4
4	6	5
3	4	7
5	16	19
3	2	6
5	6	25
5	4	16
2	6	6
3	2	16
3	17	6
1	37	10
3	4	6
4	11	6
3	11	20
2	6	19
4	4	17
4	9	3
3	27	20
4	7	6
3	4	13
4	4	10
4	8	4
3	7	9
8	10	8
4	8	5
4	19	6
3	4	4
2	13	13
4	9	16
2	5	65
3	6	8
2	6	4
5	3	5
4	5	10
4	5	5
	2	8
	6	16
	7	4
	3	4
	6	10
	6	64
	5	4
	2	14
	7	26
	5	16
	5	8
	7	6
	7	3
	8	19
	2	9
	10	49
		21
		7
		9
		5
		56
		54
		28

## Sheet: Figure 3c
	Pre	Ovu	C.L.
Data 1(%)	9.05	20.8	9.26
Data 2(%)	8.06	19	10.07
Data 3(%)	9.06	19.5	10

## Sheet: Figure 3f
Pre-ovualtion	Ovulation
7	14
8	16
9	15
6	13
6	7
9	14
7	9
7	5
5	8
9	10
5	15
3	14
7	20
5	18
6	19
5	17
9	12
5	16
8	11
8	15
6	14
5	10
5	10
7	11
5	13
9	12
7	12
7	13
4	9
4	15
5	15
9	16
9	18
10	14
	14

## Sheet: Figure 3i
Pre-ovulation(%)	Ovulation(%)	OSE Repair finished(%)
20.6	38	62.5
16.9	47.9	47.1
15	43.2	70
21.4	45	51.9
12.2	35	46
15.2	44.4	55.3
14.2	36.1	71.2
10.9	45	47.1
11.1	38	65.5
17.7	30	56.6
12.5	30	62.8
7.5	32.5	43.6
16.6	37.5	42
10	32.5	61.6
10.5	35	57
8.2	37.5	65.8
15.6	47.5	63
7.1	37.8	62.9
16	27.5	49.3
16.6	37.8	53.3
14	52.4	33.6
10	47.5	70.7
11.4	45	50
14.6	42.2	49.4
10.9	45.5	42.7
12.8	37.2	64.6
13.5	27.5	58
12.7	46.5	44.2
8	31.7	30
7.7	30	34.3
8.5	35	27.1
24	26	41.2
22.4	18	30.8
25	24	36

## Sheet: Figure 3j
		Procr+ cells in superovulation(%)	Procr- cells in superovulation(%)	Procr+ cells in non-stage(%)	Procr- cells in non-stage(%)
	Data1	19.72	1.45	5.36	1.86
	Data2	18.37	2.04	5.96	2.03
	Data3	16.76	1.74	5.73	1.73
	Data4	22.13	1.62	5.83	2.13

## Sheet: Figure 4b
OSE	Procr+ OSE	Procr- OSE
52.36	65.94	5.72
43.28	32.97	11.97
36.15	37.12	11.95
42.15	46.77	13.96
23.29	45.85	19.3
36.89	41.69	17.46
46.35	30.66	13.89
29.38	23.37	13.48
28.39	40.29	15.55
46.35	39.86	14.87
35.6	57.44	13.87
34.98	56.92	14.97
37.89	41.93	11.36
40.28	25.46	14.61
43.56	28.38	10.64
38.33	31.05	13.55
35.46	44.56	11.83
36.25	31.49	10.34
46.29	36.15	12.28
29.5	31.07	20.61
26.56	40.69	12.53
33.26	29.43	13.55
34.26	29.47	13.51
34.86	31.03	13.79
45.68	42.06	9.39
38.97	27.65	12.04
37.89	37.75	20.32
37	41.25	15.34
54.36	40.9	19.74
42.15	25.53	10.25
41.23	41.93	17.23
43.26	43.64	13.37
38.25	49.35	12.33
26.89	29.23	12.33
31.09	19.55	9.49
34.59	30.33	11.03
36.28	55.16	7.91
46.31	37.15	14.84
25.69	22.05	15.1
34.69	24.54	13
39.51	25.19	17.11
37.59	57.63	20.66
42.36	69.18	14.61
45.62	39.31	12.28
35.36	44.09	12.11
42.03	42.21	18.88
	48.36	14.87
		10.45

## Sheet: Figure 4c
OSE(%)	Procr+ OSE(%)	Procr- OSE(%)
1	6	0.26
1.5	9.1	0.1
1.6	9.85	0.3

[truncated: 10 more sheets: Figure 4h, Figure 4i, Figure4 j, Figure 6d, Supplementary figure 2c, Supplementary figure 3e, Supplementary figure 3g, Supplementary figure 4f, Supplementary figure 5e, Supplementary figure 7c]
